# Supplementary material for: Breathing and Singing: Objective Characterization of Breathing Patterns in Classical Singers
Source: PLoS One. 2016 May 9;11(5):e0155084. doi: 10.1371/journal.pone.0155084 (PMC4861272; doi:10.1371/journal.pone.0155084)
Supplement: S1 Dataset — (XLSX) [file pone.0155084.s001.xlsx]

## Sheet: Fres
Style	QB	WM1	WM2	OP1	OP2
Classical	13.0236	14.1681	15.4578	9.7113	10.7384
Classical	16.4313	14.5374	12.5208	12.8175	10.1374
Classical	11.4188	12.2254	9.92087	8.53302	8.30837
Classical	14.3936	10.5285	10.3226	30.8377	25.4941
Classical	16.1326	14.8597	11.8169	21.1656	9.43331
Classical	11.7674	12.138	12.5573	10.5166	13.2569
Classical	7.98561	10.0514	10.5969	14.0632	13.1182
Control	11.6509	11.4999	10.7714	13.5019	11.5783
Control	13.9471	10.7108	10.7236	16.0429	14.4668
Control	9.62548	14.8539	13.9707	13.9206	17.0148
Control	18.3587	15.3933	12.4542	22.3602	19.5042

## Sheet: Ti
Style	QB	WM1	WM2	OP1	OP2
Classical	1.7869	0.630662	0.686995	0.81465	0.82585
Classical	1.60055	0.555846	0.675106	0.533061	0.735243
Classical	2.26392	0.998829	0.966745	1.05108	1.19063
Classical	2.00467	0.541683	0.532746	0.456247	0.501274
Classical	1.48041	0.63594	0.551433	0.450717	0.551118
Classical	2.22037	0.671663	0.48942	1.13416	0.672433
Control	2.04711	0.723495	0.871851	0.831653	0.988076
Control	1.89459	0.900494	1.24628	0.994109	0.98587
Control	2.3003	0.560924	0.679682	1.08449	0.754328
Control	1.3374	0.452925	0.468246	0.481863	0.498451
Classical	3.44348	0.547275	0.526097	0.429275	0.448442

## Sheet: Ti_duty
Style	QB	WM1	WM2	OP1	OP2
Classical	38.52	12.9284	14.3724	12.1843	14.4688
Classical	43.7485	12.1834	13.2897	10.4186	11.6543
Classical	43.0379	20.4038	15.1131	14.6066	14.718
Classical	48.0551	9.25242	8.92363	22.3458	16.862
Classical	37.4455	15.5195	10.6328	13.5096	8.79003
Classical	43.2434	12.7636	10.4347	15.3849	12.8593
Control	39.566	13.6738	15.1618	17.886	16.704
Control	43.6962	15.5923	19.006	21.4264	21.0077
Control	36.8075	12.7776	15.3317	23.5581	18.7978
Control	40.4327	10.4528	8.86789	16.9862	15.7344
Classical	44.9251	8.43299	8.79609	10.3284	9.82172

## Sheet: RC_Vt
Style	QB	WM1	WM2	OP1	OP2
Classical	46.6639	69.0762	59.7647	69.7844	69.9194
Classical	44.996	68.6341	68.3343	72.51	69.6876
Classical	87.6331	64.1676	56.1973	63.8125	60.85
Classical	65.3948	79.6921	78.9738	84.1826	85.4107
Classical	44.9582	65.9507	58.7303	32.7886	45.3036
Classical	74.2298	61.0194	57.239	60.3504	62.0764
Control	89.4155	92.1794	89.5639	90.4718	88.4471
Control	57.4777	83.7636	88.4257	90.3682	89.8833
Control	79.6267	89.0905	89.5405	90.0032	85.2743
Control	72.9095	78.0388	84.1955	75.8907	75.0841
Classical	71.5308	85.1853	69.5311	75.2492	70.1561

## Sheet: phase_shift_time
Style	QB	WM1	WM2	OP1	OP2
Classical	27.9089	96.1104	171.449	187.038	188.427
Classical	419.776	207.549	277.498	125.75	267.081
Classical	-470.684	76.2913	597.097	153.587	356.999
Classical	233.998	5.12496	80.3745	2.40908	37.472
Classical	105.755	204.054	395.684	156.609	333.871
Classical	118.832	84.9578	65.5381	210.904	56.6871
Control	92.8118	-34.8569	19.6427	35.4309	72.8328
Control	85.1494	-5.14282	2.85712	118.307	0.499997
Control	-33.4998	10.7142	-11.8749	0.499997	0.499996
Control	54.9702	7.99994	-58.7494	-0.799994	1.86362
Classical	240.998	23.9999	47.5997	-0.11111	12.2222

## Sheet: maxima_shift_time
Style	QB	WM1	WM2	OP1	OP2
Classical	16.7271	103.388	163.349	308.845	353.711
Classical	135.722	278.948	451.219	146.27	200.248
Classical	-625.183	349.04	969.945	545.999	880.769
Classical	29.7725	-15.1249	191.124	-32.3634	57.6663
Classical	150.275	398.942	501.308	498.05	478.119
Classical	136.721	398.164	379.152	609.927	461.997
Control	-13.3749	-46.4997	-102.142	27.1723	163.165
Control	12.4499	-260.641	-328.069	-220.46	-20.5832
Control	-86.3119	-11.9999	-301.498	68.7853	97.4438
Control	73.8524	-83.9994	-122.582	-28.8998	39.1361
Classical	85.4994	52.3886	97.4495	52.4441	3.99998

## Sheet: paradox_RC_time_insp
Style	QB	WM1	WM2	OP1	OP2
Classical	3.66988	3.55703	7.36325	4.63298	10.2559
Classical	4.58687	7.65507	9.54424	5.06407	3.29528
Classical	3.54935	16.4171	27.9274	12.9207	20.7156
Classical	2.7715	0.923837	0.222563	1.49189	1.55898
Classical	8.87102	30.0889	32.4152	41.2257	39.0477
Classical	0.0903424	7.449	5.13386	16.5352	6.0074
Control	1.31704	4.92913	5.43104	3.89384	1.62669
Control	4.84875	4.40162	12.6912	6.75621	7.41365
Control	2.20046	1.95466	3.74045	4.66916	2.94655
Control	0.494131	3.41905	2.11625	2.47426	2.97146
Classical	1.16743	4.47289	7.83895	10.5898	9.2652

## Sheet: paradox_AB_time_insp
Style	QB	WM1	WM2	OP1	OP2
Classical	4.68449	10.337	6.15891	13.4575	18.6995
Classical	2.97963	15.191	10.822	12.464	7.69628
Classical	28.6214	14.0366	11.0782	13.2028	12.7287
Classical	1.51228	13.0254	10.2704	16.3167	26.1775
Classical	11.0658	34.5822	33.4675	30.3159	33.8356
Classical	8.16103	36.7004	17.7246	32.8137	24.598
Control	7.2186	21.6484	19.5668	20.2956	18.6296
Control	4.51349	17.8312	30.0348	23.471	28.938
Control	7.31335	22.2246	19.9148	34.5995	19.0692
Control	6.62555	1.84212	5.08802	5.64379	5.00982
Classical	4.56642	12.7763	12.7185	12.4816	7.50305

## Sheet: paradox_RC_time_exp
Style	QB	WM1	WM2	OP1	OP2
Classical	10.5275	6.12275	5.46537	9.44351	7.51429
Classical	4.93928	9.66473	12.8611	5.87197	8.83525
Classical	3.78907	22.4582	28.4052	26.7998	25.4793
Classical	0.821301	3.53378	2.76006	5.77772	3.83047
Classical	12.3708	25.0773	18.6267	26.9576	33.6968
Classical	2.26539	18.2648	19.8545	18.3416	23.7387
Control	1.30869	4.95802	4.24427	3.74031	4.2953
Control	7.14088	5.68219	4.43784	5.32735	8.07634
Control	3.06949	5.11926	3.1749	7.14018	10.3748
Control	2.60048	2.12166	3.37037	1.92345	1.88635
Classical	1.29578	5.25436	9.23697	14.8369	16.4036

## Sheet: paradox_AB_time_exp
Style	QB	WM1	WM2	OP1	OP2
Classical	4.53108	18.6369	15.6704	24.7043	22.242
Classical	5.74804	23.478	20.9817	20.5894	27.201
Classical	36.5679	22.3663	22.9374	24.4701	26.951
Classical	3.35392	14.0561	14.5991	24.4138	24.3995
Classical	7.78377	29.8814	16.9686	20.5353	30.5779
Classical	7.44412	23.9783	23.0494	28.1642	31.075
Control	9.37692	32.8862	29.3581	30.0644	30.2855
Control	7.51332	26.1277	30.0858	34.0069	38.227
Control	11.2087	30.2706	26.1468	26.4442	22.4446
Control	2.64603	10.9258	16.3625	12.5587	10.9042
Classical	5.5106	30.1661	20.1848	26.2592	25.8004

[truncated: 4 more sheets: RCxA corr, Mean_airflow_exp, Peak_airflow_exp, Vol_excursion]
